# Supplementary material for: Skeleton Synthesis of a Plant-Derived Radioprotective Alkaloid Born to Produce a Novel Fused Heterocycle
Source: Molecules. 2023 Apr 30;28(9):3829. doi: 10.3390/molecules28093829 (PMC10179810; doi:10.3390/molecules28093829)
Supplement: Supplementary file 1 [file molecules-28-03829-s001.zip]

Archive with 1 entries (1 files):
- molecules-2340506-supplementary.pdf
